# Supplementary material for: Improving the Catalytic Activity and Thermostability of FAST-PETase with a Multifunctional Short Peptide
Source: Biomolecules. 2025 Jun 18;15(6):888. doi: 10.3390/biom15060888 (PMC12190498; doi:10.3390/biom15060888)
Supplement: Supplementary file 1 [file biomolecules-15-00888-s001.zip]

Archive with 1 entries (1 files):
- biomolecules-3686303-supplementary.pdf
